# Supplementary material for: Biological Control of Fusarium verticillioides P03 in Maize by Bacillus cereus sensu lato B25 Involves Coordinated Host–Bacterium Responses
Source: Microorganisms. 2026 Jul 11;14(7):1517. doi: 10.3390/microorganisms14071517 (PMC13413985; doi:10.3390/microorganisms14071517)
Supplement: Supplementary file 1 [file microorganisms-14-01517-s001.zip]

Archive with 3 entries (3 files):
- B25 inside the roots(1).mp4
- Supplementary figures.pdf
- Supplementary Tables.xlsx
