# Supplementary material for: Biological Control of Fusarium verticillioides P03 in Maize by Bacillus cereus sensu lato B25 Involves Coordinated Host–Bacterium Responses
Source: Microorganisms. 2026 Jul 11;14(7):1517. doi: 10.3390/microorganisms14071517 (PMC13413985; doi:10.3390/microorganisms14071517)
Supplement: Supplementary file 1 [file microorganisms-14-01517-s001.zip › Supplementary Tables.xlsx]

## Sheet: Table S1
Table S1. Quantitative real time PCR expression (2-∆∆Ct ) of maize chitinase genes
5 dpi
Treatment		Zm00001eb167340 (chn27)		Zm00001eb168350 (chn29)		Zm00001eb317090 (bk4)		Zm00001eb346860 (chn21)		Zm00001eb078730 (chitA)		Zm00001eb425600 (chitB)		Zm00001eb246640 (EPR4)		Zm00001eb393070 (bk2)		CEBiP
	Ct value for cdk	Ct value	Fold change	Ct value	Fold change	Ct value	Fold change	Ct value	Fold change	Ct value	Fold change	Ct value	Fold change	Ct value	Fold change	Ct value	Fold change	Ct value	Fold change
Control (Zm)	27.35 + 0.64	22.46 + 0.77		35.90 + 1.61		39.01 + 0.72		29.89 + 0.50		26.33 + 0.77		24.18 + 1.12		21.79 + 0.83		20.44 + 0.82		29.42 + 034
Zm-B25	27.25 + 0.01	20.66 + 0.66	3.24	32.88 + 1.66	6.01	31.73 + 0.74	145.68	29.60 + 0.99	1.14	26.61 + 0.79	0.77	26.33 + 0.29	0.21	24.32 + 0.71	0.16	19.84 + 0.55	1.42	24.79 + 0.28	23.21
Zm-Fv	26.5 + 0.53	20.41 + 0.65	2.29	33.67 + 0.27	2.59	39.10 + 0.76	0.52	29.26 + 0.76	0.86	26.06 + 0.60	0.67	29.54 + 0.05	0.01	21.94 + 0.31	0.5	20.52 + 0.16	0.53	27.26 + 1.01	2.09
Zm-B25-Fv	27.51 + 0.69	21.76 + 0.35	1.81	33.52 + 1.10	17.55	34.08 + 0.66	41.93	30.39 + 1.50	0.79	25.59 + 0.76	1.86	27.81 + 0.44	0.09	24.09 + 0.59	0.23	20.11 + 0.57	1.41	26.81 + 0.77	6.82
7 dpi
Treatment		Zm00001eb167340 (chn27)		Zm00001eb168350 (chn29)		Zm00001eb317090 (bk4)		Zm00001eb346860 (chn21)		Zm00001eb078730 (chitA)		Zm00001eb425600 (chitB)		Zm00001eb246640 (EPR4)		Zm00001eb393070 (bk2)		CEBiP
	Ct value for cdk	Ct value	Fold change	Ct value	Fold change	Ct value	Fold change	Ct value	Fold change	Ct value	Fold change	Ct value	Fold change	Ct value	Fold change	Ct value	Fold change	Ct value	Fold change
Control (Zm)	28.42 + 0.84	20.80 + 0.05		31.26 + 1.11		37.52 + 0.65		25.76 + 1.12		21.09 + 0.23		27.97 + 0.48		28.43 + 1.04		21.34 + 1.01		31.24 + 036
Zm-B25	29.78 + 0.68	20.93 + 0.41	2.36	30.72 + 0.57	3.76	33.61 + 0.74	38.65	25.80 + 0.33	2.51	22.10 + 0.25	1.28	28.56 + 0.61	1.71	25.70 + 1.12	17.19	20.00 + 0.16	6.52	30.79 + 0.38	3.51
Zm-Fv	27.77 + 0.83	20.44 + 0.75	0.81	30.45 + 1.53	1.11	35.58 + 0.75	2.45	22.21 + 1.39	7.45	21.52 + 1.47	0.47	28.20 + 1.59	0.54	26.55 + 0.68	2.35	20.92 + 0.67	0.85	30.93 + 1.13	0.79
Zm-B25-Fv	29.03 + 0.75	19.85 + 0.78	2.96	28.52 + 1.21	10.22	35.98 + 0.56	4.44	23.46 + 1.39	7.51	22.71 + 0.93	0.5	26.04 + 0.85	5.82	25.13 + 0.88	15.1	20.71 + 0.68	2.37	28.95 + 1.39	7.52
10 dpi
Treatment		Zm00001eb167340 (chn27)		Zm00001eb168350 (chn29)		Zm00001eb317090 (bk4)		Zm00001eb346860 (chn21)		Zm00001eb078730 (chitA)		Zm00001eb425600 (chitB)		Zm00001eb246640 (EPR4)		Zm00001eb393070 (bk2)		CEBiP
	Ct value for cdk	Ct value	Fold change	Ct value	Fold change	Ct value	Fold change	Ct value	Fold change	Ct value	Fold change	Ct value	Fold change	Ct value	Fold change	Ct value	Fold change	Ct value	Fold change
Control (Zm)	24.23 + 0.70	20.41 + 0.85		29.67 + 0.53		38.17 + 0.55		28.70 + 0.21		25.20 + 0.21		23.30 + 1.14		24.33 + 0.25		19.93 + 0.78		28.71 + 0.91
Zm-B25	25.14 + 0.43	20.06 + 0.49	2.39	32 + 1.12	0.37	34.29 + 0.76	27.73	29.55 + 1.53	1.05	23.57 + 0.82	5.81	23.07 + 0.70	2.2	22.59 + 0.46	6.28	19.76 + 0.04	2.11	27.35 + 0.48	4.81
Zm-Fv	25.93 + 0.15	21.04 + 0.76	2.1	28.87 + 0.37	5.63	38.07 + 0.17	3.47	27.31 + 0.40	8.51	23.86 + 0.81	8.22	24.59 + 0.44	1.32	24.05 + 0.45	3.96	21.07 + 0.17	1.47	30.73 + 0.52	0.8
Zm-B25-Fv	24.60 + 0.45	20.45 + 0.34	1.25	29.68 + 1.17	1.28	33.87 + 0.55	25.33	27.99 + 0.72	2.11	23.69 + 0.62	3.68	24.43 + 0.38	0.59	24.19 + 0.33	1.42	20.81 + 0.69	0.7	28.30 + 0.59	1.71
14 dpi
Treatment		Zm00001eb167340 (chn27)		Zm00001eb168350 (chn29)		Zm00001eb317090 (bk4)		Zm00001eb346860 (chn21)		Zm00001eb078730 (chitA)		Zm00001eb425600 (chitB)		Zm00001eb246640 (EPR4)		Zm00001eb393070 (bk2)		CEBiP
	Ct value for cdk	Ct value	Fold change	Ct value	Fold change	Ct value	Fold change	Ct value	Fold change	Ct value	Fold change	Ct value	Fold change	Ct value	Fold change	Ct value	Fold change	Ct value	Fold change
Control (Zm)	24.64 + 0.29	22.34 + 0.26		29.36 + 0.61		36.44 + 0.74		29.05 + 3.26		25.05 + 0.73		27.85 + 0.78		29.57 + 1.50		20.29 + 0.44		26.24 + 1.05
Zm-B25	25.82 + 0.60	20.80 + 0.16	6.58	32.79 + 1.55	0.21	34.29 + 1.32	10.04	28.93 + 0.71	2.46	27.88 + 0.52	0.32	27.96 + 0.42	2.09	28.28 + 0.82	5.52	21.75 + 0.78	0.83	30.65 + 0.63	0.11
Zm-Fv	25.72 + 0.21	21.68 + 1.37	3.36	34 + 0.9	0.09	34.77 + 0.93	6.77	30 + 0.90	1.1	24.18 + 0.66	3.86	27.51 + 0.38	2.68	29.54 + 0.66	2.16	22.89 + 0.34	0.35	30.67 + 0.60	0.1
Zm-B25-Fv	25.73 + 1.08	21.20 + 0.50	3.15	26.82 + 1.09	12.43	30.63 + 0.76	120.33	30.37 + 1.09	0.86	28.06 + 1.58	0.26	27.54 + 0.25	2.63	28.32 + 0.44	5.05	20.90 + 0.83	1.4	28.77 + 1.37	0.37

## Sheet: Table S2
Table S2. Quantitative real time PCR expression (2-∆Ct ) of Fusarium verticillioides genes
Treatment	Fvcmp			Fvsep		CFEM
5 dpi	Ct value for btub	Ct value	Fold change	Ct value	Fold change	Ct value	Fold change
Zm-Fv	36.99 + 0.40	40.06 + 0.01	0.12	36.55 + 0.01	1.35	35.84 + 0.60	2.21
Zm-B25-Fv	34.18 + 0.91	34.22 + 0.01	0.98	35.20 + 1.45	0.49	29.70 + 0.18	22.34
7dpi
Zm-Fv	32.47 + 0.40	35.55 + 0.30	0.12	34.65 + 1.48	0.22	29.66 + 1.20	7.03
Zm-B25-Fv	30.74 + 0.37	31.32 + 0.32	0.67	29.42 + 1.01	2.5	30.11 + 0.92	1.54
10 dpi
Zm-Fv	30.29 +1.51	30.61 + 1.40	1.02	30.91 + 2.96	0.65	28.47 + 1.25	3.54
Zm-B25-Fv	28.62 + 1.86	29.62 + 1.78	0.44	29.32 + 2.37	0.61	26.64 + 1.90	3.94
14 dpi
Zm-Fv	28.16 + 0.72	30.75 + 1.10	0.17	28.49 + 1.80	0.8	25.22 + 0.62	7.67
Zm-B25-Fv	27.06 + 0.02	30.12 + 0.56	0.12	27.65 + 1.14	0.66	25.15 + 0.69	3.75

## Sheet: Table S3
Table S3. Quantitative real time PCR expression (2-∆∆Ct ) of Fusarium verticillioides genes
Treatment	Fvcmp			Fvsep		CFEM
5 dpi	Ct value for btub	Ct value	Fold change	Ct value	Fold change	Ct value	Fold change
Zm-Fv	36.99 + 0.40	40.06 + 0.01		36.55 + 0.01		35.84 + 0.60
Zm-B25-Fv	34.18 + 0.91	34.22 + 0.01	8.16	35.20 + 1.45	0.36	29.70 + 0.18	10.09
7dpi
Zm-Fv	32.47 + 0.40	35.55 + 0.30		34.65 + 1.48		29.66 + 1.20
Zm-B25-Fv	30.74 + 0.37	31.32 + 0.32	5.64	29.42 + 1.01	11.31	30.11 + 0.92	0.22
10 dpi
Zm-Fv	30.29 +1.51	30.61 + 1.40		30.91 + 2.96		28.47 + 1.25
Zm-B25-Fv	28.62 + 1.86	29.62 + 1.78	0.62	29.32 + 2.32	0.94	26.64 + 1.90	1.11
14 dpi
Zm-Fv	28.16 + 0.72	30.75 + 1.10		28.49 + 1.80		25.22 + 0.62
Zm-B25-Fv	27.06 + 0.02	30.12 + 0.56	0.72	27.65 + 1.14	0.83	25.15 + 0.69	0.48
